# Supplementary material for: Two new species and one subspecies of Craniophora Snellen, 1867 (Lepidoptera, Noctuidae, Acronictinae) from China
Source: Zookeys. 2013 Nov 20;(353):61–70. doi: 10.3897/zookeys.353.5990 (PMC3837485; doi:10.3897/zookeys.353.5990)
Supplement: XML Treatment for Craniophora fujianensis hainanensis [file zookeys.353.5990-treatment2.xml]

<!DOCTYPE tp:taxon-treatment
  PUBLIC "-//TaxonX//DTD Taxonomic Treatment Publishing DTD v0 20100105//EN" "tax-treatment-NSO.dtd">
<tp:taxon-treatment xmlns:tp="http://www.plazi.org/taxpub"><tp:treatment-meta><mixed-citation publication-type="journal"><person-group><name><surname>Kiss</surname><given-names>Ádám</given-names></name><name><surname>Gyulai</surname><given-names>Péter</given-names></name></person-group><article-title>Two new species and one subspecies of <italic>Craniophora</italic> Snellen, 1867 (Lepidoptera, Noctuidae, Acronictinae) from China</article-title><source>Zookeys</source><day>20</day><month>11</month><year>2013</year><volume>2013</volume><issue>353</issue><fpage>61</fpage><lpage>70</lpage><pub-id pub-id-type="doi">10.3897/zookeys.353.5990</pub-id></mixed-citation></tp:treatment-meta><tp:nomenclature><tp:taxon-name>
                        <tp:taxon-name-part taxon-name-part-type="genus">Craniophora</tp:taxon-name-part>
                        <tp:taxon-name-part taxon-name-part-type="species">fujianensis</tp:taxon-name-part>
                        <tp:taxon-name-part taxon-name-part-type="subspecies">hainanensis</tp:taxon-name-part>
                        <object-id xmlns:xlink="http://www.w3.org/1999/xlink" content-type="zoobank" xlink:type="simple">http://zoobank.org/3A6BE9D1-5170-4B00-925A-5A8E250C5909</object-id>
                        <object-id xmlns:xlink="http://www.w3.org/1999/xlink" xlink:type="simple">http://species-id.net/wiki/Craniophora_fujianensis_hainanensis</object-id>
                    </tp:taxon-name><tp:taxon-authority>Kiss &amp; Gyulai</tp:taxon-authority><tp:taxon-status xmlns:xlink="http://www.w3.org/1999/xlink" xlink:type="simple">ssp. n.</tp:taxon-status><xref ref-type="fig" rid="F1">Figs 2</xref><xref ref-type="fig" rid="F1">, 3</xref><xref ref-type="fig" rid="F2">, 9</xref><xref ref-type="fig" rid="F2">, 10</xref></tp:nomenclature><tp:treatment-sec sec-type="Type material"><title>Type material.</title><p><bold>Holotype:</bold> Male (<xref ref-type="fig" rid="F1">Fig. 2</xref>), China, prov. Hainan, Wuzhi Shan, 1333 m, 03–10.Jan.2008, leg local collector; slide No.: 3502 Gyulai (coll. P. Gyulai, to be deposited in HNHM, Budapest). <bold>Paratype:</bold> Male (<xref ref-type="fig" rid="F1">Fig. 3</xref>), same data as holotype; slide No.: 3209 Gyulai (coll. G. Ronkay, Budapest, Hungary).</p></tp:treatment-sec><tp:treatment-sec sec-type="Diagnosis and description"><title>Diagnosis and description.</title><p><italic><tp:taxon-name>Craniophora fujianensis hainanensis</tp:taxon-name></italic> is endemic to the island of Hainan. It can be separated at first sight from similar <italic><tp:taxon-name>Craniophora</tp:taxon-name></italic> by its whitish-ochreous forewing ground colour, indistinct wing pattern, with a more double-angled inner edge of the medial fascia, the whitish fringe and the conspicuous clear white hindwing. Wingspan 35–38 mm. <bold>Male genitalia</bold> (<xref ref-type="fig" rid="F2">Figs 9</xref>, <xref ref-type="fig" rid="F2">10</xref>): In the male genitalia, ssp. <italic>hainanensis</italic> has a somewhat shorter uncus, with the ventral costa evenly rounded, and a distally more dilated valvae compared to the nominate subspecies. More specimens are needed to evaluate if these differences represent individual or subspecific variation. The two thin medial spines of the vesica are not parallel, but V-shaped, arising from the same sclerotised plate; the tiny semiglobular, medial diverticulum is hardly visible because the surface is not sclerotised or spinulose; the longitudinal, wavy-ribbed, sclerotised area towards the end of the vesica is bifurcate anteriorly then confluent.</p><!--PageBreak--><p><bold>Female.</bold> Unknown.</p></tp:treatment-sec><tp:treatment-sec sec-type="Etymology"><title>Etymology.</title><p>The name refers to the island of Hainan where this taxon occurs.</p></tp:treatment-sec><tp:treatment-sec sec-type="Distribution"><title>Distribution.</title><p>The subspecies is known only from the type-locality, China, Hainan Island.</p><!--PageBreak--></tp:treatment-sec><tp:treatment-sec><!--Section generated to contain objects referenced in tp:taxon-treatment.--><fig id="F1" position="float" orientation="portrait"><label>Figures 1–6.</label><caption><p>Adults. <bold>1</bold> <italic><tp:taxon-name>Craniophora fujianensis</tp:taxon-name></italic> sp. n., holotype, male, China, Fujian, coll. P. Gyulai <bold>2</bold> <italic><tp:taxon-name>Craniophora fujianensis hainanensis</tp:taxon-name></italic> ssp. n., holotype, male, China, Hainan, coll. P. Gyulai <bold>3</bold> <italic><tp:taxon-name>Craniophora fujianensis hainanensis</tp:taxon-name></italic> ssp. n., paratype, male, China, Hainan, coll. G. Ronkay <bold>4</bold> <italic><tp:taxon-name>Craniophora sichuanensis</tp:taxon-name></italic> sp. n., holotype, male, China, Sichuan, coll. P. Gyulai <bold>5</bold> <italic><tp:taxon-name>Craniophora harmandi</tp:taxon-name></italic>, male, Nepal, coll. HNHM <bold>6</bold> <italic><tp:taxon-name>Craniophora praeclara</tp:taxon-name></italic>, male, North Korea, coll. HNHM.</p></caption><graphic xmlns:xlink="http://www.w3.org/1999/xlink" xlink:href="ZooKeys-353-061-g001.jpg" position="float" orientation="portrait" xlink:type="simple"/></fig><fig id="F2" position="float" orientation="portrait"><label>Figures 7–12.</label><caption><p>Male genitalia. <bold>7, 8</bold> <italic><tp:taxon-name>Craniophora fujianensis</tp:taxon-name></italic> sp. n., holotype, male genitalia, China, Fujian, slide No.: 3207 Gyulai, coll. P. Gyulai <bold>7</bold> valvae <bold>8</bold> aedeagus. <bold>9, 10</bold> <italic><tp:taxon-name>Craniophora fujianensis hainanensis</tp:taxon-name></italic> ssp. n., holotype, male, China, Hainan, slide No.: 3502 Gyulai, coll. P. Gyulai <bold>9</bold> valvae <bold>10</bold> aedeagus <bold>11, 12</bold> <italic><tp:taxon-name>Craniophora sichuanensis</tp:taxon-name></italic> sp. n., holotype, male genitalia, China, Sichuan, slide No.: 2883 Gyulai, coll P. Gyulai <bold>11</bold> valvae <bold>12</bold> aedeagus.</p></caption><graphic xmlns:xlink="http://www.w3.org/1999/xlink" xlink:href="ZooKeys-353-061-g002.jpg" position="float" orientation="portrait" xlink:type="simple"/></fig></tp:treatment-sec></tp:taxon-treatment>
