# Supplementary material for: Two new species and one subspecies of Craniophora Snellen, 1867 (Lepidoptera, Noctuidae, Acronictinae) from China
Source: Zookeys. 2013 Nov 20;(353):61–70. doi: 10.3897/zookeys.353.5990 (PMC3837485; doi:10.3897/zookeys.353.5990)
Supplement: XML Treatment for Craniophora sichuanensis [file zookeys.353.5990-treatment3.xml]

<!DOCTYPE tp:taxon-treatment
  PUBLIC "-//TaxonX//DTD Taxonomic Treatment Publishing DTD v0 20100105//EN" "tax-treatment-NSO.dtd">
<tp:taxon-treatment xmlns:tp="http://www.plazi.org/taxpub"><tp:treatment-meta><mixed-citation publication-type="journal"><person-group><name><surname>Kiss</surname><given-names>Ádám</given-names></name><name><surname>Gyulai</surname><given-names>Péter</given-names></name></person-group><article-title>Two new species and one subspecies of <italic>Craniophora</italic> Snellen, 1867 (Lepidoptera, Noctuidae, Acronictinae) from China</article-title><source>Zookeys</source><day>20</day><month>11</month><year>2013</year><volume>2013</volume><issue>353</issue><fpage>61</fpage><lpage>70</lpage><pub-id pub-id-type="doi">10.3897/zookeys.353.5990</pub-id></mixed-citation></tp:treatment-meta><tp:nomenclature><tp:taxon-name>
                        <tp:taxon-name-part taxon-name-part-type="genus">Craniophora</tp:taxon-name-part>
                        <tp:taxon-name-part taxon-name-part-type="species">sichuanensis</tp:taxon-name-part>
                        <object-id xmlns:xlink="http://www.w3.org/1999/xlink" content-type="zoobank" xlink:type="simple">http://zoobank.org/E24039A7-3A32-448D-BEE0-C56FED2881A4</object-id>
                        <object-id xmlns:xlink="http://www.w3.org/1999/xlink" xlink:type="simple">http://species-id.net/wiki/Craniophora_sichuanensis</object-id>
                    </tp:taxon-name><tp:taxon-authority>Kiss, Gyulai &amp; Saldaitis</tp:taxon-authority><tp:taxon-status xmlns:xlink="http://www.w3.org/1999/xlink" xlink:type="simple">sp. n.</tp:taxon-status><xref ref-type="fig" rid="F1">Figs 4</xref><xref ref-type="fig" rid="F2">, 11</xref><xref ref-type="fig" rid="F2">, 12</xref></tp:nomenclature><tp:treatment-sec sec-type="Type material"><title>Type material.</title><p><bold>Holotype:</bold> Male (<xref ref-type="fig" rid="F1">Fig. 4</xref>), China, W. Sichuan, road Yaan/Kangding, Erlang Shan Mt., 2200 m, 02.Aug.2011, <named-content xmlns:xlink="http://www.w3.org/1999/xlink" content-type="dwc:verbatimCoordinates" xlink:type="simple">29°87.340"N, 102°30.970"E</named-content>, leg. Floriani and Saldaitis; slide No.: 2883 Gyulai (coll. P. Gyulai, to be deposited in HNHM, Budapest). <bold>Paratypes:</bold> None.</p></tp:treatment-sec><tp:treatment-sec sec-type="Diagnosis and description"><title>Diagnosis and description.</title><p>Wingspan 32 mm. Externally most similar to <italic><tp:taxon-name>Craniophora harmandi</tp:taxon-name></italic> and to a lesser degree to <italic><tp:taxon-name>Craniophora fujianensis</tp:taxon-name></italic>. The shared features with the two related taxa are the more or less similar forewing pattern and noctuid maculation and the less sinuous whitish-grey subterminal line. It can be distinguished from <italic><tp:taxon-name>Craniophora fujianensis</tp:taxon-name></italic> by its smaller size, with a wingspan of 32 mm compared to 35–38 mmin the two subspecies of <italic><tp:taxon-name>Craniophora fujianensis</tp:taxon-name></italic> and 33–40 mm in <italic><tp:taxon-name>Craniophora harmandi</tp:taxon-name></italic>; the slight black circle in the centre of the thoracic tuft; the white, curved, fine, comma-like basal mark (which is not quadrangular as in the two related taxa); the conspicuous, clear white inner stripe of the medial area along the broad black medial fascia; the more recognisable white outline of the orbicular and reniform stigmata; the longer basal black streak, the diluted blackish streak extending in the submedial fold from the middle of the medial line outward to the lowest part of the terminal line (tornal area) and the more uniform, light brownish-grey hindwing with a faint dark-brown discal spot, sinuous medial line and darker suffused terminal area. Additionally, in comparison with <italic><tp:taxon-name>Craniophora harmandi</tp:taxon-name></italic>, <italic><tp:taxon-name>Craniophora sichuanensis</tp:taxon-name></italic> has darker and narrower dark suffusion in the medial area, and lacks the large whitish area extending outward from the reniform stigma toward the apex and in the postmedial line. <italic><tp:taxon-name>Craniophora sichuanensis</tp:taxon-name></italic> is more distinct from <italic><tp:taxon-name>Craniophora fujianensis</tp:taxon-name></italic>, especially in the conspicuous clear white inner third of medial area. <bold>Male genitalia</bold> (<xref ref-type="fig" rid="F2">Figs 11</xref>, <xref ref-type="fig" rid="F2">12</xref>): Uncus almost evenly slender and apically hooked, valvae spatulate, lacking corona, vesica almost even in width with two equally long, weak, slender spines and one shorter, broader, stout cornutus and the broad, sclerotised distal area covered by numerous almost straight parallel ribs. These genitalia features, as well as the overall smaller male genitalia, shorter, more asymmetrical, medially broadened valvae, and V-shaped vinculum, separate the new species from the two close relatives.</p><p><bold>Female.</bold> Unknown.</p></tp:treatment-sec><tp:treatment-sec sec-type="Etymology"><title>Etymology.</title><p>The species name refers to the type locality in the Province of Sichuan, China.</p></tp:treatment-sec><tp:treatment-sec sec-type="Distribution"><title>Distribution.</title><p>The new species is known only from the Erlang Shan at the eastern edge of the Tibetan plateau in China’s Sichuan province. The single male was collected at ultraviolet light. The new species appeared with a very local distribution, as it was discovered in only one valley in mountainous region. The new species was collected in virgin mixed forest habitat dominated by various broad-leaved trees such as oaks (<!--PageBreak--><italic><tp:taxon-name>Quercus dentata</tp:taxon-name></italic> Thunb., <italic><tp:taxon-name>Quercus glauca</tp:taxon-name></italic> Thunb.), poplars (<italic><tp:taxon-name>Populus cathayana</tp:taxon-name></italic> Rheder, <italic><tp:taxon-name>Populus simonii</tp:taxon-name></italic> Carrière), elm (<italic><tp:taxon-name>Ulmus parvifolia</tp:taxon-name></italic> Jacq.), rhododendrons (<italic><tp:taxon-name>Rhododendron brachycarpum</tp:taxon-name></italic> D. Don ex G. Don, <italic><tp:taxon-name>Rhododendron dauricum</tp:taxon-name></italic> L.), and bamboos (<italic><tp:taxon-name>Phyllostachys</tp:taxon-name></italic> ssp., <italic><tp:taxon-name>Borinda</tp:taxon-name></italic> ssp., <italic><tp:taxon-name>Fargesia</tp:taxon-name></italic> spp.). Adults are on the wing with many other late summer <tp:taxon-name>Noctuidae</tp:taxon-name> species, such as <italic><tp:taxon-name>Pareuplexia chalybeate</tp:taxon-name></italic> (Moore, 1867), <italic><tp:taxon-name>Blepharosis bryocharis</tp:taxon-name></italic> Boursin, 1964, <italic><tp:taxon-name>Blepharosis lamida</tp:taxon-name></italic> (Draudt, 1950) and <italic><tp:taxon-name>Amphipyra amentet</tp:taxon-name></italic> Babics, Benedek &amp; Saldaitis, 2013.</p></tp:treatment-sec><tp:treatment-sec><!--Section generated to contain objects referenced in tp:taxon-treatment.--><fig id="F1" position="float" orientation="portrait"><label>Figures 1–6.</label><caption><p>Adults. <bold>1</bold> <italic><tp:taxon-name>Craniophora fujianensis</tp:taxon-name></italic> sp. n., holotype, male, China, Fujian, coll. P. Gyulai <bold>2</bold> <italic><tp:taxon-name>Craniophora fujianensis hainanensis</tp:taxon-name></italic> ssp. n., holotype, male, China, Hainan, coll. P. Gyulai <bold>3</bold> <italic><tp:taxon-name>Craniophora fujianensis hainanensis</tp:taxon-name></italic> ssp. n., paratype, male, China, Hainan, coll. G. Ronkay <bold>4</bold> <italic><tp:taxon-name>Craniophora sichuanensis</tp:taxon-name></italic> sp. n., holotype, male, China, Sichuan, coll. P. Gyulai <bold>5</bold> <italic><tp:taxon-name>Craniophora harmandi</tp:taxon-name></italic>, male, Nepal, coll. HNHM <bold>6</bold> <italic><tp:taxon-name>Craniophora praeclara</tp:taxon-name></italic>, male, North Korea, coll. HNHM.</p></caption><graphic xmlns:xlink="http://www.w3.org/1999/xlink" xlink:href="ZooKeys-353-061-g001.jpg" position="float" orientation="portrait" xlink:type="simple"/></fig><fig id="F2" position="float" orientation="portrait"><label>Figures 7–12.</label><caption><p>Male genitalia. <bold>7, 8</bold> <italic><tp:taxon-name>Craniophora fujianensis</tp:taxon-name></italic> sp. n., holotype, male genitalia, China, Fujian, slide No.: 3207 Gyulai, coll. P. Gyulai <bold>7</bold> valvae <bold>8</bold> aedeagus. <bold>9, 10</bold> <italic><tp:taxon-name>Craniophora fujianensis hainanensis</tp:taxon-name></italic> ssp. n., holotype, male, China, Hainan, slide No.: 3502 Gyulai, coll. P. Gyulai <bold>9</bold> valvae <bold>10</bold> aedeagus <bold>11, 12</bold> <italic><tp:taxon-name>Craniophora sichuanensis</tp:taxon-name></italic> sp. n., holotype, male genitalia, China, Sichuan, slide No.: 2883 Gyulai, coll P. Gyulai <bold>11</bold> valvae <bold>12</bold> aedeagus.</p></caption><graphic xmlns:xlink="http://www.w3.org/1999/xlink" xlink:href="ZooKeys-353-061-g002.jpg" position="float" orientation="portrait" xlink:type="simple"/></fig></tp:treatment-sec></tp:taxon-treatment>
